# Supplementary material for: Mutational and clinical spectrum of Japanese patients with hereditary hemorrhagic telangiectasia
Source: BMC Med Genomics. 2021 Dec 6;14:288. doi: 10.1186/s12920-021-01139-y (PMC8647423; doi:10.1186/s12920-021-01139-y)
Supplement: Supplementary file 1 — Additional file 1: Detailed mutational and clinical data of all patients. [file 12920_2021_1139_MOESM1_ESM.xlsx]

## Sheet: ENG
Detailed mutational and clinical data of HHT patients with pathological variants in the ENG gene.
No.	Sex	Age	Family	gene	protein coding region	Nucleotide change	Amino acid change	exon	intron	Mutation type	de novo mutation	Curacao criteria	Previously reported?	Organ lesion?	brain AVM?	pulmonary AVM?	hepatic AVM?	GI tract AVM?				spinal AVM?	other AVM?	Epistaxis	telangiectasia
																		colon	duodenum	gastric	esophagus
1	M	63	ENG-1	ENG		c.-127C>T	5'UTR	5'UTR				definite	Yes	Yes		Yes								Yes	Yes
2	F	38	ENG-1	ENG		c.-127C>T	5'UTR	5'UTR				definite	Yes	Yes		Yes								Yes	Yes
3	F	10	ENG-1	ENG		c.-127C>T	5'UTR	5'UTR				definite	Yes	Yes		Yes								Yes	Yes
4	M	8	ENG-1	ENG		c.-127C>T	5'UTR	5'UTR				definite	Yes	Yes		Yes								Yes	Yes
5	F	63	ENG-2	ENG		c.67+1G>A			1	splicing		definite	Yes	Yes		Yes	Yes							Yes	Yes
6	F	63	ENG-3	ENG	OR1	c.97C>T	p.Gln33Ter	2		nonsense		definite	Yes	Yes			Yes							Yes	Yes
7	M	56	ENG-3	ENG	OR1	c.97C>T	p.Gln33Ter	2		nonsence		definite	Yes	Yes		Yes	Yes							Yes	Yes
8	F	45	ENG-4	ENG	OR1	c.125T>G	p.Val42Gly	2		missense		definite		Yes	Yes	Yes								Yes	Yes
9	F	23	ENG-4	ENG	OR1	c.125T>G	p.Val42Gly	2		missence		definite		Yes		Yes								Yes	Yes
10	F	21	ENG-4	ENG	OR1	c.125T>G	p.Val42Gly	2		missence		definite		Yes	Yes	Yes								Yes	Yes
11	M	68	ENG-5	ENG	OR1	c.132_133delTA	p.Thr45Hisfs	2		frame shift		definite	Yes	Yes		Yes	Yes	Yes						Yes	Yes
12	M	10	ENG-5	ENG	OR1	c.132_133delTA	p.Thr45Hisfs	2		frame shift		definite	Yes	Yes		Yes								Yes
13	F	40	ENG-5	ENG	OR1	c.132_133delTA	p.Thr45Hisfs	2		frame shift		definite	Yes											Yes	Yes
14	M	60	ENG-6	ENG	OR1/2	c.219G>A	p.skipping of exon2	2		splicing		definite	Yes	Yes	Yes					Yes				Yes	Yes
15	M	28	ENG-6	ENG	OR1/2	c.219G>A	p.skipping of exon2	2		splicing		definite	Yes	Yes	Yes	Yes			Yes					Yes	Yes
16	M	60	ENG-6	ENG	OR1/2	c.219G>A	p.skipping of exon2	2		splicing		definite	Yes	Yes						Yes				Yes	Yes
17	M	25	ENG-6	ENG	OR1/2	c.219G>A	p.skipping of exon2	2		splicing		probable	Yes											Yes
18	F	0	ENG-6	ENG	OR1/2	c.219G>A	p.skipping of exon2	2		splicing		unlikely	Yes											No
19	F	67	ENG-7	ENG	OR1/2	c.219G>A	p.skipping of exon2	2		splicing		definite	Yes	Yes	Yes	Yes	Yes							Yes	Yes
20	M	38	ENG-7	ENG	OR1/2	c.219G>A	p.skipping of exon2	2		splicing		definite	Yes	Yes	Yes	Yes								Yes	Yes
21	M	26	ENG-8	ENG	OR2	c.239T>C	p.Leu80Pro	3		missense		definite	Yes	Yes	Yes	Yes								Yes	Yes
22	F	58	ENG-9	ENG	OR2	c.277C>T	p.Arg93*	3		nonsense		definite	Yes	Yes		Yes	Yes			Yes				Yes	Yes
23	M	32	ENG-9	ENG	OR2	c.277C>T	p.Arg93*	3		nonsence		definite	Yes	Yes		Yes								Yes	Yes
24	F	77	ENG-10	ENG	OR2	c.277C>T	p.Arg93*	3		nonsense		definite	Yes	Yes		Yes	Yes							Yes	Yes
25	M	74	ENG-11	ENG	OR2	c.277delC	p.Arg93Glufs*9	3		frame shift		definite	Yes	Yes		Yes							Yes	Yes	Yes
26	M	47	ENG-12	ENG	OR2	c.319delC	p.Leu107Cys fs	3		frame shift		definite	Yes	Yes		Yes	Yes							Yes	Yes
27	F	21	ENG-12	ENG	OR2	c.319delC	p.Leu107Cys fs	3		frame shift		definite	Yes	Yes		Yes								Yes	Yes
28	M	49	ENG-13	ENG	OR2	c.357C>G	p.Tyr120Isofs*42	3		frame shift		probable		Yes		Yes								Yes	No
29	M	65	ENG-14	ENG		c.360+1G>C	p.IVS3+1G>C		3	splicing		definite	Yes	Yes		Yes	Yes	Yes		Yes				Yes	Yes
30	M	10	ENG-14	ENG		c.360+1G>C	p.IVS3+1G>C		3	splicing		definite	Yes	Yes	Yes	Yes								Yes	Yes
31	M	39	ENG-14	ENG		c.360+1G>C	p.IVS3+1G>C		3	splicing		definite	Yes	Yes		Yes								Yes	Yes
32	M	62	ENG-15	ENG		c.360+1G>A	p.IVS3+1G>A		3	splicing		definite	Yes	UNK			Yes			Yes				Yes	Yes
33	F	33	ENG-15	ENG		c.360+1G>A	p.IVS3+1G>A		3	splicing		definite	Yes											Yes	Yes
34	M	32	ENG-16	ENG		c.360+1G>A	p.IVS3+1G>A		3	splicing		definite	Yes	Yes		Yes								Yes	Yes
35	M	15	ENG-17	ENG		c.360+1G>A	p.IVS3+1G>A		3	splicing		probable	Yes	Yes	Yes	Yes								Yes	No
36	M	61	ENG-18	ENG	OR2	c.433delC	p.Gln145Argfs*18	4		frame shift		definite		Yes	Yes		Yes	Yes		Yes				Yes	Yes
37	F	32	ENG-18	ENG	OR2	c.433delC	p.Gln145Argfs*18	4		frame shift		definite		Yes		Yes	Yes							Yes	Yes
38	M	51	ENG-19	ENG	OR2	c.461_462insG	p.Ile156Hisfs	4		frame shift		definite	Yes	Yes	Yes	Yes		Yes	Yes	Yes				Yes	Yes
39	F	26	ENG-19	ENG	OR2	c.461_462insG	p.Ile156Hisfs	4		frame shift		definite	Yes	Yes		Yes								Yes	Yes
40	F	4	ENG-19	ENG	OR2	c.461_462insG	p.Ile156Hisfs	4		frame shift		definite	Yes	Yes		Yes								Yes
41	M	52	ENG-20	ENG	OR2	c.478delG	p.Ala160Leufs*3	4		frame shift		definite		Yes		Yes								No	Yes
42	F	31	ENG-21	ENG	OR2	c.494C>A	p.Pro165His	4		missense		definite		Yes		Yes								Yes	Yes
43	M	38	ENG-22	ENG	OR2	c.497A>C	p.Gln166Pro	4		missense		probable	Yes	Yes		Yes								Yes	No
44	F	54	ENG-23	ENG	OR2	c.497A>C	p.Gln166Pro	4		missense		definite	Yes	Yes		Yes	Yes							Yes	Yes
45	F	59	ENG-24	ENG		c.524-1G>C	p.IVS4-1G>C		4	splicing		definite	Yes	Yes		Yes	Yes			Yes				Yes	Yes
46	M	29	ENG-24	ENG		c.524-1G>C	p.IVS4-1G>C		4	splicing		definite	Yes	Yes	Yes									Yes
47	F	8	ENG-25	ENG	OR2	c.581_595del15b	p.Leu194_Pro198del5AA	5		deletion		probable		Yes	Yes	Yes								Yes	No
48	M	74	ENG-26	ENG	OR2	c.586T>A	p.Trp196Arg	5		missense		definite	Yes	Yes		Yes	Yes							Yes	Yes
49	M	51	ENG-26	ENG	OR2	c.586T>A	p.Trp196Arg	5		missence		definite	Yes	Yes	Yes									Yes	Yes
50	M	51	ENG-26	ENG	OR2	c.586T>A	p.Trp196Arg	5		missence		definite	Yes											Yes	Yes
51	M	4	ENG-26	ENG	OR2	c.586T>A	p.Trp196Arg	5		missence		definite	Yes	Yes	Yes	Yes								Yes
52	M	26	ENG-26	ENG	OR2	c.586T>A	p.Trp196Arg	5		missence		definite	Yes	Yes		Yes								Yes
53	F	23	ENG-26	ENG	OR2	c.586T>A	p.Trp196Arg	5		missence		definite	Yes											Yes	Yes
54	M	50	ENG-27	ENG	OR1	c.611_628del18b	p.Val204_Leu209del	5		deletion		definite		Yes		Yes				Yes				Yes	Yes
55	M	85	ENG-28	ENG	OR1	c.614G>C	p.Arg205Pro	5		missense		definite	Yes	Yes		Yes	Yes							Yes	Yes
56	M	26	ENG-29	ENG	OR1	c.647_658del	p.His215_Ala218del	5		deletion	Yes	definite		Yes		Yes	Yes							Yes	Yes
57	M	49	ENG-30	ENG	OR1	c.685delG	p.Ala229Profs*5	5		frame shift		definite	Yes											Yes	Yes
58	F	12	ENG-30	ENG	OR1	c.685delG	p.Ala229Profs*5	5		frame shift		definite	Yes	Yes	Yes	Yes								Yes	Yes
59	M	9	ENG-30	ENG	OR1	c.685delG	p.Ala229Profs*5	5		frame shift		definite	Yes	Yes		Yes						Yes		Yes
60	F	55	ENG-31	ENG	OR1	c.760C>T	p.Gln254*	6		nonsense		definite	Yes	Yes		Yes	Yes							Yes	No
61	M	68	ENG-32	ENG	OR1	c.785T>C ・L32R/H, G52D/V, L82H, V125D, L162R, L170P, L221P, I252T, L262P, I384T, S407Q/Nの変異が蛋白の内側の疎水性結合を阻害し、蛋白発現・分泌障害起こす	p.L262P	6		missense		definite	Yes	Yes		Yes	Yes							Yes	Yes
62	F	76	ENG-33	ENG		c.816+2T>A	p.IVS6+2T>A		6	splicing		definite	Yes	Yes		Yes								Yes	Yes
63	M	36	ENG-33	ENG		c.816+2T>A	p.IVS6+2T>A		6	splicing		definite	Yes	Yes		Yes								Yes	Yes
64	F	9	ENG-33	ENG		c.816+2T>A	p.IVS6+2T>A		6	splicing		definite	Yes	Yes	Yes	Yes								Yes	Yes
65	F	9	ENG-33	ENG		c.816+2T>A	p.IVS6+2T>A		6	splicing		definite	Yes	Yes	Yes	Yes								Yes
66	M	37	ENG-33	ENG		c.816+2T>A	p.IVS6+2T>A		6	splicing		definite	Yes	Yes		Yes								Yes	Yes
67	F	52	ENG-34	ENG		c.816+2T>A	p.IVS6+2T>A		6	splicing		definite	Yes	Yes		Yes	Yes							Yes	Yes
68	F	41	ENG-34	ENG		c.816+2T>A	p.IVS6+2T>A		6	splicing		definite	Yes	Yes			Yes							Yes	Yes
69	M	70	ENG-35	ENG		c.816+2T>A	p.IVS6+2T>A		6	splicing		definite	Yes	UNK										Yes	Yes
70	F	42	ENG-35	ENG		c.816+2T>A	p.IVS6+2T>A		6	splicing		definite	Yes	Yes		Yes								Yes	Yes
71	F	38	ENG-35	ENG		c.816+2T>A	p.IVS6+2T>A		6	splicing		definite	Yes											Yes	Yes
72	M	63	ENG-36	ENG		c.817-1G>C			6	splicing		definite	Yes	Yes		Yes	Yes	Yes	Yes	Yes	Yes			Yes	Yes
73	M	1	ENG-36	ENG		c.817-1G>C			6	splicing		probable	Yes	Yes	Yes	Yes								No
74	F	29	ENG-36	ENG		c.817-1G>C			6	splicing		definite	Yes	Yes	Yes	Yes	Yes							Yes	Yes
75	F	50	ENG-37	ENG	OR1	c.937T>C	p.Ser313Pro	7		missense		definite		Yes			Yes							Yes	Yes
76	F	27	ENG-37	ENG	OR1	c.937T>C	p.Ser313Pro	7		missence		definite												Yes	Yes
77	M	47	ENG-38	ENG	OR1	c.944T>A	p.Val315Glu	7		missence		definite		Yes		Yes								Yes	Yes
78	M	14	ENG-38	ENG	OR1	c.944T>A	p.Val315Glu	7		missence		definite		Yes	Yes	Yes	Yes							Yes	Yes
79	M	18	ENG-39	ENG	OR1	c.952_961del10b	p.Pro318Ala fs	7		frame shift		definite		Yes		Yes								Yes	Yes
80	F	49	ENG-40	ENG	OR1	c.965_966delTT	p.Ile322Serfs*11	7		frame shift		definite		Yes	Yes	Yes	Yes		Yes	Yes				Yes	Yes
81	F	49	ENG-41	ENG	OR1	c.991G>A	p.Gly331Ser	7		missense		definite	Yes	Yes		Yes				Yes				Yes	No
82	M	17	ENG-41	ENG	OR1	c.991G>A	p.Gly331Ser	7		missence		definite	Yes	Yes		Yes								Yes	Yes
83	F	22	ENG-41	ENG	OR1	c.991G>A	p.Gly331Ser	7		missence		definite	Yes	Yes		Yes								Yes
84	M	36	ENG-42	ENG		c.992-1G>A			7	splicing		definite	Yes	Yes	Yes	Yes								Yes	No
85	F	6	ENG-42	ENG		c.992-1G>A			7	splicing		definite	Yes	Yes	Yes	Yes	Yes							Yes
86	F	49	ENG-43	ENG	ZP-N	c.1087T>A	p.Cys363Ser	8		missense		definite	Yes	Yes	Yes	Yes								Yes	Yes
87	M	64	ENG-44	ENG	ZP-N	c.1089T>G	p.Cys363Trp	8		missense		definite	Yes	Yes	Yes	Yes	Yes							Yes	Yes
88	M	26	ENG-44	ENG	ZP-N	c.1089T>G	p.Cys363Trp	8		missence		definite	Yes	Yes	Yes	Yes								Yes
89	M	1	ENG-44	ENG	ZP-N	c.1089T>G	p.Cys363Trp	8		missence		unlikely	Yes											No
90	M	42	ENG-45	ENG	ZP-N	c.1103T>C	p.Met368Thr	8		missense		definite	Yes	Yes		Yes								Yes	No
91	M	10	ENG-45	ENG	ZP-N	c.1103T>C	p.Met368Thr	8		missence		definite	Yes	Yes	Yes	Yes								Yes	Yes
92	F	4	ENG-45	ENG	ZP-N	c.1103T>C	p.Met368Thr	8		missence		unlikely	Yes											No
93	F	7	ENG-45	ENG	ZP-N	c.1103T>C	p.Met368Thr	8		missence		unlikely	Yes											No
94	F	55	ENG-46	ENG	ZP-N	c.1103T>C	p.Met368Thr	8		missense		definite	Yes	Yes		Yes								Yes	Yes
95	F	23	ENG-46	ENG	ZP-N	c.1103T>C	p.Met368Thr	8		missence		definite	Yes	Yes		Yes	Yes							Yes	Yes
96	F	38	ENG-47	ENG	ZP-N	c.1109T>C	p.Leu370Pro	8		missense		definite	Yes	Yes	Yes									Yes	No
97	M	39	ENG-48	ENG	ZP-N	c.1134G>A	p.Ala378splicing defect ex8	8		splicing		probable	Yes											Yes	No
98	M	2	ENG-48	ENG	ZP-N	c.1134G>A	p.Ala378splicing defect ex8	8		splicing		definite	Yes	Yes	Yes									Yes
99	M	10	ENG-48	ENG	ZP-N	c.1134G>A	p.Ala378splicing defect ex8	8		splicing		definite	Yes	Yes	Yes									Yes
100	M	8	ENG-48	ENG	ZP-N	c.1134G>A	p.Ala378splicing defect ex8	8		splicing		probable	Yes											Yes
101	M	54	ENG-49	ENG		c.1134+1G>C			8	splicing		definite		Yes	Yes	Yes								Yes	Yes
102	F	16	ENG-49	ENG		c.1134+1G>C			8	splicing		definite		Yes	Yes	Yes	Yes							Yes	Yes
103	M	16	ENG-50	ENG		c.1134+1delG			8	splicing		probable		Yes		Yes								Yes	No
104	F	68	ENG-51	ENG	ZP-N	c.1140_1141insCTACCCAGCATTTG	p.K381Lfs*5	9		frame shift		definite		Yes		Yes	Yes							Yes	Yes
105	M	44	ENG-51	ENG	ZP-N	c.1140_1141insCTACCCAGCATTTG	p.K381Lfs*5	9		frame shift		definite		Yes	Yes	Yes								Yes	Yes
106	M	47	ENG-51	ENG	ZP-N	c.1140_1141insCTACCCAGCATTTG	p.K381Lfs*5	9		frame shift		definite		Yes		Yes	Yes			Yes				Yes	Yes
107	F	41	ENG-52	ENG	ZP-N	c.1160_1173delTGACCTTCTGGGAC		9		frame shift		definite		Yes		Yes								Yes	Yes
108	F	37	ENG-52	ENG	ZP-N	c.1160_1173delTGACCTTCTGGGAC		9		frame shift		definite		Yes		Yes	Yes							Yes	Yes
109	M	10	ENG-52	ENG	ZP-N	c.1160_1173delTGACCTTCTGGGAC		9		frame shift		probable		Yes	Yes							Yes		No
110	M	78	ENG-53	ENG	ZP-N	c.1169G>A	p.Trp390*	9		nonsense		definite	Yes	Yes	Yes		Yes			Yes				Yes	Yes
111	M	52	ENG-54	ENG	ZP-N	c.1181G>A	p.Cys394Tyr	9		missense		definite	Yes	Yes		Yes								Yes	Yes
112	F	28	ENG-54	ENG	ZP-N	c.1181G>A	p.Cys394Tyr	9		missence		definite	Yes	Yes	Yes	Yes								Yes
113	F	56	ENG-55	ENG	ZP-N	c.1195delA	p.Arg399Gly fs	9		frame shift		definite	Yes	Yes			Yes							Yes	Yes
114	F	27	ENG-55	ENG	ZP-N	c.1195delA	p.Arg399Gly fs	9		frame shift		definite	Yes	Yes	Yes	Yes	Yes							Yes	Yes
115	F	0	ENG-55	ENG	ZP-N	c.1195delA	p.Arg399Gly fs	9		frame shift		unlikely	Yes											Yes
116	M	42	ENG-56	ENG	ZP-N	c.1209_1210insTT	p.Val404Leufs*18	9		frame shift		definite		Yes	Yes	Yes							Yes	Yes	Yes
117	F	43	ENG-57	ENG	ZP-N	c.1235G>A	p.Cys412Tyr	9		missense		definite	Yes	Yes	Yes	Yes	Yes							Yes	Yes
118	M	9	ENG-57	ENG	ZP-N	c.1235G>A	p.Cys412Tyr	9		missence		definite	Yes	Yes	Yes	Yes								Yes
119	M	41	ENG-57	ENG	ZP-N	c.1235G>A	p.Cys412Tyr	9		missence		definite	Yes	Yes		Yes								Yes	Yes
120	M	69	ENG-58	ENG	ZP-N	c.1235G>A	p.Cys412Tyr	9		missense		definite	Yes	Yes	Yes		Yes							Yes	Yes
121	F	54	ENG-59	ENG	ZP-N	c.1268A>G	p.Asn423Ser	9		missense		definite	Yes	Yes		Yes								Yes	Yes
122	F	22	ENG-59	ENG	ZP-N	c.1268A>G	p.Asn423Ser	9		missence		definite	Yes	Yes		Yes								Yes
123	M	26	ENG-59	ENG	ZP-N	c.1268A>G	p.Asn423Ser	9		missence		probable	Yes											Yes
124	F	21	ENG-60	ENG	ZP-N	c.1306C>T	p.Gln436Stop	10		nonsense	Yes	definite	Yes	Yes	Yes	Yes	Yes							Yes	Yes
125	M	50	ENG-61	ENG		c.1311+2T>C			10	splicing		definite	Yes	Yes	Yes									Yes	Yes
126	M	44	ENG-61	ENG		c.1311+2T>C			10	splicing		definite	Yes	Yes		Yes	Yes			Yes				Yes	Yes
127	F	58	ENG-62	ENG		c.1311+2T>C			10	splicing		definite	Yes											Yes	Yes
128	M	66	ENG-63	ENG		c.1311+2T>C			10	splicing		definite	Yes	Yes		Yes								Yes	Yes
129	M	21	ENG-64	ENG	ZP-N	c.1319T>C	p.Val440Ala	11		missense		definite		Yes	Yes									Yes	No
130	F	39	ENG-65	ENG	ZP-C	c.1346_1347delCT	p.Ser449Phefs*51	11		frame shift		probable	Yes											Yes	Yes
131	M	21	ENG-66	ENG	ZP-C	c.1411C>T	p.Gln471*	11		nonsense	Yes	definite	Yes	Yes	Yes	Yes								Yes	Yes
132	M	41	ENG-67	ENG		c.1429-2A>G	p.IVS11-2A>G		11	splicing		definite	Yes	Yes	Yes									Yes	No
133	F	5	ENG-67	ENG		c.1429-2A>G	p.IVS11-2A>G		11	splicing		probable	Yes	Yes		Yes								No
134	M	40	ENG-67	ENG		c.1429-2A>G	p.IVS11-2A>G		11	splicing		definite	Yes	Yes			Yes						others	Yes
135	M	5	ENG-67	ENG		c.1429-2A>G	p.IVS11-2A>G		11	splicing		probable	Yes											Yes
136	M	58	ENG-68	ENG	ZP-C	c.1465C>T	p.Gln489*	12		nonsense		definite	Yes	Yes			Yes							Yes	Yes
137	F	72	ENG-69	ENG	ZP-C	c.1513G>T	p.Glu505*	12		nonsense		definite	Yes	Yes		Yes	Yes	Yes		Yes				Yes	Yes
138	F	43	ENG-69	ENG	ZP-C	c.1513G>T	p.Glu505*	12		nonsence		definite	Yes	Yes		Yes								Yes
139	F	18	ENG-69	ENG	ZP-C	c.1513G>T	p.Glu505*	12		nonsence		definite	Yes	Yes		Yes								Yes	Yes
140	F	50	ENG-70	ENG	ZP-C	c.1517T>C	p.Leu506Pro	12		missense		definite	Yes	Yes		Yes								Yes	Yes
141	F	50	ENG-71	ENG	ZP-C	c.1517T>C	p.Leu506Pro	12		missense		definite	Yes	Yes		Yes								Yes	Yes
142	M	69	ENG-72	ENG	ZP-C	c.1649_1650insAC	p.Val551Argfs*2	12		frame shift		definite		Yes	Yes	Yes	Yes		Yes	Yes				Yes	Yes
143	F	43	ENG-73	ENG	ZP-C	c.1672_1684del13b	p.Gly558fs	12		frame shift		definite	Yes											Yes	Yes
144	M	3	ENG-73	ENG	ZP-C	c.1672_1684del13b	p.Gly558fs	12		frame shift		definite	Yes	Yes	Yes									Yes
145	F	5	ENG-73	ENG	ZP-C	c.1672_1684del13b	p.Gly558fs	12		frame shift		definite	Yes											Yes	Yes
146	F	78	ENG-74	ENG	ZP-C	c.1675_1678delTCTC	p.Ser559Lysfs*13	12		frame shift		definite		Yes	Yes	Yes				Yes				Yes	Yes
147	F	44	ENG-75	ENG	ZP-C	c.1687delG	p.Glu563Lys fs.	13		frame shift		definite	Yes	Yes		Yes								Yes	Yes
148	M	16	ENG-75	ENG	ZP-C	c.1687delG	p.Glu563Lys fs.	13		frame shift		definite	Yes	Yes		Yes								Yes	Yes
149	M	59	ENG-76	ENG		exon 3_8 del		3-8		deletion		definite	Yes	Yes		Yes	Yes	Yes		Yes				Yes	Yes
150	M	12	ENG-76	ENG		exon 3_8 del		3-8		deletion		definite	Yes	Yes	Yes	Yes								Yes	Yes
151	F	3	ENG-76	ENG		exon 3_8 del		3-8		deletion		definite	Yes	Yes	Yes									Yes
152	F	34	ENG-76	ENG		exon 3_8 del		3-8		deletion		definite	Yes	Yes		Yes								Yes	Yes
153	F	56	ENG-76	ENG		exon 3_8 del		3-8		deletion		definite	Yes	Yes		Yes								Yes	Yes
154	M	56	ENG-76	ENG		exon 3_8 del		3-8		deletion		definite	Yes	Yes		Yes	Yes							Yes	Yes
155	F	1	ENG-76	ENG		exon 3_8 del		3-8		deletion		unlikely	Yes											Yes
156	M	57	ENG-77	ENG		exon 3_8 del		3-8		deletion		definite	Yes	Yes	Yes									Yes	Yes
157	M	65	ENG-78	ENG		exon 3_14 del		3-14		deletion		definite	Yes	Yes	Yes		Yes			Yes				Yes	Yes
158	F	39	ENG-78	ENG		exon 3_14 del		3-14		deletion		definite	Yes	Yes		Yes								Yes	Yes
159	F	6	ENG-78	ENG		exon 3_14 del		3-14		deletion		probable	Yes											Yes
160	M	49	ENG-79	ENG	ZP-N/C	exon 9_14 del		9-14		deletion		definite	Yes	Yes		Yes								Yes	Yes
161	F	52	ENG-80	ENG	ZP-C	exon 13_14 del		13-14		deletion		definite	Yes	Yes			Yes			Yes				Yes	Yes
162	M	29	ENG-80	ENG	ZP-C	exon 13_14 del		13-14		deletion		definite	Yes	Yes		Yes	Yes							Yes	Yes
M:Male
F:Female
GI:gastrointestinal
AVF:Arteriovenous fistula
AVM:Arteriovenous Malformation
Gd:gadolinium
PH:Pulmonary hypertension
AP shunt: arterial portal shunt
AV shunt: arteriovenous shunt
PV shunt: portal venous shunt
OR:Orphan Region
ZP-N:N-terminal region of Zona Pellucida domains
ZP-C:C-terminal region of Zona Pellucida domains

## Sheet: ACVRL1
Detailed mutational and clinical data of HHT patients with pathological variants in the ACVRL1 gene.
No.	Sex	Age	Family	gene	protein coding region	Nucleotide change	Amino acid change	exon	intron	Mutation type	de novo mutation	Curacao criteria	Previously reported?	Organ lesion?	brain AVM?	pulmonary AVM?	hepatic AVM?	GI tract AVM?				spinal AVM?	other AVM?	Epistaxis	telangiectasia
																		colon	duodenum	gastric	esophagus
1	F	43	ACVRL1-1	ACVRL1	EC	c.90_102delGCTGGTGACCTGC	p.Leu31Argfs*19	3		frame shift		definite	No	Yes			Yes							Yes	Yes
2	F	58	ACVRL1-2	ACVRL1	EC	c.90_102delGCTGGTGACCTGC	p.Leu31Argfs*19	3		frame shift		definite	No	Yes			Yes			Yes				Yes	Yes
3	F	40	ACVRL1-3	ACVRL1	EC	c.95T>A	p.Val32Glu	3		missense		definite	Yes	Yes			Yes							Yes	Yes
4	F	8	ACVRL1-3	ACVRL1	EC	c.95T>A	p.Val32Glu	3		missence		unlikely	Yes											No
5	M	19	ACVRL1-3	ACVRL1	EC	c.95T>A	p.Val32Glu	3		missence		definite	Yes	Yes			Yes							Yes	Yes
6	M	68	ACVRL1-4	ACVRL1	EC	c.203delG	p.Gly68Alafs*54	3		frame shift		definite	Yes	Yes			Yes			Yes				Yes	Yes
7	M	65	ACVRL1-4	ACVRL1	EC	c.203delG	p.Gly68Alafs*54	3		frame shift		definite	Yes	Yes			Yes	Yes		Yes				Yes	Yes
8	F	65	ACVRL1-5	ACVRL1	EC	c.270C>G	p.Cys90Trp	3		missense		definite	Yes	Yes			Yes							Yes	Yes
9	F	56	ACVRL1-6	ACVRL1		c.352C>T	p.Gln118X	4		nonsense		definite	Yes	Yes			Yes	Yes	Yes	Yes				Yes	Yes
10	M	34	ACVRL1-6	ACVRL1		c.352C>T	p.Gln118X	4		nonsence		definite	Yes	Yes			Yes							Yes	Yes
11	M	47	ACVRL1-6	ACVRL1		c.352C>T	p.Gln118X	4		nonsence		definite	Yes	Yes			Yes							Yes	Yes
12	M	65	ACVRL1-7	ACVRL1		c.430C>T	p.Arg144X	4		nonsense		definite	Yes	Yes										Yes	Yes
13	F	46	ACVRL1-8	ACVRL1		c.448C>T	p.Q150X	4		nonsense		definite	Yes	Yes			Yes							Yes	Yes
14	M	20	ACVRL1-8	ACVRL1		c.448C>T	p.Q150X	4		nonsence		definite	Yes	Yes			Yes							Yes	Yes
15	F	19	ACVRL1-8	ACVRL1		c.448C>T	p.Q150X	4		nonsence		definite	Yes											Yes	Yes
16	F	24	ACVRL1-9	ACVRL1		c.448C>T	p.Gln150*	4		nonsense		probable	Yes	Yes			Yes							Yes
17	M	77	ACVRL1-10	ACVRL1		c.480_486dupCAGTCTC	p.Ile163fs	4		frame shift		definite	Yes	Yes			Yes						Yes	Yes	Yes
18	F	50	ACVRL1-10	ACVRL1		c.480_486dupCAGTCTC	p.Ile163fs	4		frame shift		definite	Yes	Yes			Yes			Yes				Yes	Yes
19	F	72	ACVRL1-11	ACVRL1		c.505C>T	p.Gln169X	4		nonsense		definite	Yes	Yes		Yes	Yes							Yes	Yes
20	F	55	ACVRL1-12	ACVRL1		c.525+1G>C			4	splicing		definite	Yes	Yes			Yes			Yes				Yes	Yes
21	F	70	ACVRL1-13	ACVRL1		c.525+1delG			4	splicing		definite	Yes	Yes			Yes		Yes	Yes				Yes	Yes
22	M	45	ACVRL1-13	ACVRL1		c.525+1delG			4	splicing		definite	Yes	Yes	Yes		Yes							Yes	Yes
23	F	47	ACVRL1-14	ACVRL1	GS/Ser/Thr Kinase	c.598C>G	p.Arg200Gly	5		missense		definite	Yes	Yes		Yes	Yes							Yes	Yes
24	F	17	ACVRL1-14	ACVRL1	GS/Ser/Thr Kinase	c.598C>G	p.Arg200Gly	5		missence		definite	Yes	Yes	Yes		Yes							Yes
25	M	47	ACVRL1-15	ACVRL1	GS/Ser/Thr Kinase	c.598C>G	p.Arg200Gly	5		missense		definite	Yes	Yes			Yes							Yes	Yes
26	M	11	ACVRL1-15	ACVRL1	GS/Ser/Thr Kinase	c.598C>G	p.Arg200Gly	5		missence		definite	Yes	Yes		Yes	Yes							Yes
27	F	69	ACVRL1-16	ACVRL1	GS/Ser/Thr Kinase	c.598C>G	p.Arg200Gly	5		missense		definite	Yes	Yes		Yes	Yes			Yes				Yes	Yes
28	M	50	ACVRL1-17	ACVRL1	Ser/Thr Kinase	c.614T>G	p.Val205Gly	5		missense		definite	Yes	Yes		Yes								Yes	Yes
29	M	18	ACVRL1-17	ACVRL1	Ser/Thr Kinase	c.614T>G	p.Val205Gly	5		missence		definite	Yes											Yes	Yes
31	M	47	ACVRL1-17	ACVRL1	Ser/Thr Kinase	c.614T>G	p.Val205Gly	5		missence	No	definite	Yes	Yes	Yes		Yes							Yes	Yes
32	M	49	ACVRL1-18	ACVRL1	Ser/Thr Kinase	c.614T>G	p.Val205Gly	5		missense		definite	Yes	Yes			Yes			Yes				Yes	Yes
33	F	2	ACVRL1-18	ACVRL1	Ser/Thr Kinase	c.614T>G	p.Val205Gly	5		missence		probable	Yes											Yes
34	F	55	ACVRL1-19	ACVRL1	Ser/Thr Kinase	c.772+4_5insAA			6	splicing		definite	Yes	Yes	Yes	Yes	Yes			Yes		Yes		Yes	Yes
35	M	53	ACVRL1-19	ACVRL1	Ser/Thr Kinase	c.772+4_5insAA			6	splicing		definite	Yes	Yes		Yes	Yes			Yes	Yes			Yes	Yes
36	M	29	ACVRL1-19	ACVRL1	Ser/Thr Kinase	c.772+4_5insAA			6	splicing		definite	Yes	Yes		Yes	Yes							Yes	Yes
37	F	51	ACVRL1-20	ACVRL1	Ser/Thr Kinase	c.830C>G	p.Thr277Arg	7		missense		definite	Yes											Yes	Yes
38	M	32	ACVRL1-20	ACVRL1	Ser/Thr Kinase	c.830C>G	p.Thr277Arg	7		missence		probable	Yes											Yes
39	M	30	ACVRL1-20	ACVRL1	Ser/Thr Kinase	c.830C>G	p.Thr277Arg	7		missence		probable	Yes	Yes		Yes								Yes
40	M	24	ACVRL1-20	ACVRL1	Ser/Thr Kinase	c.830C>G	p.Thr277Arg	7		missence		unlikely	Yes											No
41	F	37	ACVRL1-21	ACVRL1	Ser/Thr Kinase	c.839A>G	p.His280Arg	7		missense		definite	Yes	Yes		Yes	Yes							Yes	No
42	F	26	ACVRL1-22	ACVRL1	Ser/Thr Kinase	c.839A>G	p.His280Arg	7		missense		definite	Yes	Yes	Yes	Yes	Yes							Yes	No
43	F	43	ACVRL1-23	ACVRL1	Ser/Thr Kinase	c.899T>C	p.Leu300Pro	7		missense		definite	No	Yes		Yes	Yes			Yes				Yes	Yes
44	F	71	ACVRL1-24	ACVRL1	Ser/Thr Kinase	c.926G>T	p.Gly309Val	7		missense		definite	Yes											Yes	Yes
45	F	54	ACVRL1-25	ACVRL1	Ser/Thr Kinase	c.956G>T	p.Gly319Val	7		missense		definite	No	Yes			Yes							Yes	Yes
46	F	58	ACVRL1-26	ACVRL1	Ser/Thr Kinase	c.969_970insA	p.Pro324Thr fsX73	7		frame shift		definite	Yes	Yes			Yes		Yes	Yes			Yes	Yes	Yes
47	M	75	ACVRL1-27	ACVRL1	Ser/Thr Kinase	c.982C>T	p.His328Tyr	7		missense		definite	Yes	Yes			Yes		Yes	Yes				Yes	Yes
48	F	50	ACVRL1-27	ACVRL1	Ser/Thr Kinase	c.982C>T	p.His328Tyr	7		missence		definite	Yes	Yes			Yes			Yes			Yes	Yes	Yes
49	F	64	ACVRL1-28	ACVRL1	Ser/Thr Kinase	c.982C>A	p.His328Asn	7		missense		definite	No	Yes			Yes			Yes				Yes	Yes
50	F	51	ACVRL1-29	ACVRL1	Ser/Thr Kinase	c.994A>T	p.Lys332*	7		nonsense		definite	Yes	Yes									Yes	Yes	Yes
51	F	36	ACVRL1-30	ACVRL1	Ser/Thr Kinase	c.1044C>G	p.Asp348Glu	7		missense		definite	No	Yes		Yes								Yes	Yes
52	M	35	ACVRL1-30	ACVRL1	Ser/Thr Kinase	c.1044C>G	p.Asp348Glu	7		missence		definite	No	Yes			Yes							Yes
53	F	60	ACVRL1-31	ACVRL1	Ser/Thr Kinase	c.1069C>T	p.Gln357*	8		nonsense		definite	Yes	Yes			Yes							Yes	Yes
54	F	31	ACVRL1-32	ACVRL1	Ser/Thr Kinase	c.1120C>T	p.Arg374Trp	8		missense		definite	Yes											Yes	Yes
55	M	67	ACVRL1-33	ACVRL1	Ser/Thr Kinase	c.1121G>A	p.Arg374Gln	8		missense		definite	Yes	Yes						Yes				Yes	Yes
56	F	42	ACVRL1-33	ACVRL1	Ser/Thr Kinase	c.1121G>A	p.Arg374Gln	8		missence		definite	Yes	Yes		Yes								Yes	Yes
57	M	43	ACVRL1-34	ACVRL1	Ser/Thr Kinase	c.1121G>A	p.Arg374Gln	8		missense		definite	Yes	Yes			Yes							Yes	Yes
58	M	14	ACVRL1-34	ACVRL1	Ser/Thr Kinase	c.1121G>A	p.Arg374Gln	8		missence	No	probable	Yes											Yes
59	F	56	ACVRL1-35	ACVRL1	Ser/Thr Kinase	c.1132C>T	p.Pro378Ser	8		missense		definite	Yes	Yes			Yes	Yes		Yes				Yes	Yes
60	M	23	ACVRL1-35	ACVRL1	Ser/Thr Kinase	c.1132C>T	p.Pro378Ser	8		missence		definite	Yes	Yes			Yes							Yes
61	F	57	ACVRL1-36	ACVRL1	Ser/Thr Kinase	c.1231C>T	p.Arg411Trp	8		missense		definite	Yes	Yes			Yes			Yes				Yes	Yes
62	F	32	ACVRL1-36	ACVRL1	Ser/Thr Kinase	c.1231C>T	p.Arg411Trp	8		missence		definite	Yes											Yes	Yes
63	M	74	ACVRL1-37	ACVRL1	Ser/Thr Kinase	c.1231C>T	p.Arg411Trp	8		missense		definite	Yes	Yes			Yes			Yes				Yes	Yes
64	F	49	ACVRL1-37	ACVRL1	Ser/Thr Kinase	c.1231C>T	p.Arg411Trp	8		missence		definite	Yes	Yes			Yes							Yes	Yes
65	M	55	ACVRL1-38	ACVRL1	Ser/Thr Kinase	c.1231C>T	p.Arg 411Trp	8		missense		definite	Yes	Yes			Yes		Yes					Yes	Yes
66	M	18	ACVRL1-38	ACVRL1	Ser/Thr Kinase	c.1231C>T	p.Arg 411Trp	8		missence		probable	Yes											Yes
67	F	54	ACVRL1-39	ACVRL1	Ser/Thr Kinase	c.1232G>A	p.Arg411Gln	8		missense		definite	Yes	Yes			Yes							Yes	Yes
68	M	43	ACVRL1-40	ACVRL1	Ser/Thr Kinase	c.1232G>A	p.R411Q	8		missense	Yes	definite	Yes	Yes			Yes			Yes				Yes	Yes
69	F	69	ACVRL1-41	ACVRL1	Ser/Thr Kinase	c.1232G>A	p.Arg411Gln	8		missense		definite	Yes	Yes			Yes							Yes	Yes
70	M	30	ACVRL1-42	ACVRL1	Ser/Thr Kinase	c.1232G>A	p.Arg411Gln	8		missense		probable	Yes	Yes			Yes							Yes	No
71	F	0	ACVRL1-42	ACVRL1	Ser/Thr Kinase	c.1232G>A	p.Arg411Gln	8		missence		definite	Yes											No
72	F	58	ACVRL1-43	ACVRL1	Ser/Thr Kinase	c.1271C>T	p.Pro424Leu	9		missense		definite	Yes	Yes			Yes							Yes	Yes
73	M	23	ACVRL1-43	ACVRL1	Ser/Thr Kinase	c.1271C>T	p.Pro424Leu	9		missence		unlikely	Yes											No
74	F	55	ACVRL1-43	ACVRL1	Ser/Thr Kinase	c.1271C>T	p.Pro424Leu	9		missence		definite	Yes	Yes			Yes	Yes		Yes				Yes	Yes
75	M	64	ACVRL1-44	ACVRL1	Ser/Thr Kinase	c.1327C>T	p.Cys443Arg	9		missense		definite	No	Yes			Yes						Yes	Yes	Yes
76	M	60	ACVRL1-45	ACVRL1	Ser/Thr Kinase	c.1345C>G	p.Pro449Ala	9		missense		definite	No	Yes			Yes							Yes	Yes
77	M	32	ACVRL1-45	ACVRL1	Ser/Thr Kinase	c.1345C>G	p.Pro449Ala	9		missence		definite	No	Yes			Yes							Yes	Yes
78	F	75	ACVRL1-46	ACVRL1	Ser/Thr Kinase	c.1345C>G	p.Pro449Ala	9		missense		definite	No	Yes			Yes						Yes	Yes	Yes
79	F	48	ACVRL1-46	ACVRL1	Ser/Thr Kinase	c.1345C>G	p.Pro449Ala	9		missence		definite	No	Yes			Yes							Yes	Yes
80	M	58	ACVRL1-47	ACVRL1	Ser/Thr Kinase	c.1412G>A	p.Cys471Tyr	10		missense		definite	Yes											Yes	Yes
81	M	58	ACVRL1-48	ACVRL1	Ser/Thr Kinase	c.1412G>A	p.Cys471Tyr	10		missense		definite	Yes	Yes			Yes							Yes	Yes
82	F	71	ACVRL1-49	ACVRL1	Ser/Thr Kinase	c.1435C>T	p.Arg479X	10		nonsense		definite	Yes	Yes			Yes							Yes	Yes
83	M	67	ACVRL1-50	ACVRL1	Ser/Thr Kinase	c.1435C>T	p.Arg479X	10		nonsense		definite	Yes	Yes			Yes			Yes				Yes	Yes
84	M	76	ACVRL1-51	ACVRL1	Ser/Thr Kinase	c.1435C>T	p.Arg479*	10		nonsense		definite	Yes	Yes			Yes			Yes				Yes	Yes
85	F	38	ACVRL1-52	ACVRL1	Ser/Thr Kinase	c.1435C>T	p.Arg479*	10		nonsense		definite	Yes	Yes			Yes							Yes	Yes
86	F	7	ACVRL1-52	ACVRL1	Ser/Thr Kinase	c.1435C>T	p.Arg479*	10		nonsence		probable	Yes											Yes
87	M	70	ACVRL1-53	ACVRL1	Ser/Thr Kinase	c.1435C>T	p.Arg479*	10		nonsense		definite	Yes	Yes			Yes							Yes	Yes
88	M	68	ACVRL1-54	ACVRL1	Ser/Thr Kinase	c.1435C>T	p.Arg479*	10		nonsense		definite	Yes	Yes			Yes			Yes				Yes	Yes
89	F	37	ACVRL1-54	ACVRL1	Ser/Thr Kinase	c.1435C>T	p.Arg479*	10		nonsence		definite	Yes	Yes			Yes							Yes	Yes
90	F	77	ACVRL1-55	ACVRL1	Ser/Thr Kinase	c.1435C>T	p.Arg479*	10		missense		definite	Yes	Yes			Yes			Yes				Yes	Yes
91	F	48	ACVRL1-55	ACVRL1	Ser/Thr Kinase	c.1435C>T	p.Arg479*	10		missence		definite	Yes	Yes			Yes							Yes	Yes
92	F	42	ACVRL1-56	ACVRL1	Ser/Thr Kinase	c.1436G>A	p.Arg479Gln	10		missense		definite	Yes	Yes			Yes							Yes	Yes
93	F	57	ACVRL1-57	ACVRL1	Ser/Thr Kinase	c.1451G>A	p.Arg484Gln	10		missense		definite	Yes	Yes			Yes							Yes	Yes
94	M	25	ACVRL1-57	ACVRL1	Ser/Thr Kinase	c.1451G>A	p.Arg484Gln	10		missence		definite	Yes											Yes	Yes
95	M	0	ACVRL1-57	ACVRL1	Ser/Thr Kinase	c.1451G>A	p.Arg484Gln	10		missence		unlikely	Yes											No
96	M	59	ACVRL1-58	ACVRL1	Ser/Thr Kinase	c.1451G>A	p.Arg484Glin	10		missense		definite	Yes				Yes							Yes	Yes
97	F	28	ACVRL1-58	ACVRL1	Ser/Thr Kinase	c.1451G>A	p.Arg484Gln	10		missence		definite	Yes											Yes	Yes
98	M	78	ACVRL1-59	ACVRL1	Ser/Thr Kinase	c.1451G>A	p.Arg484Gln	10		missense		definite	Yes	Yes			Yes							Yes	Yes
M:Male
F:Female
GI:gastrointestinal
AVF:Arteriovenous fistula
AVM:Arteriovenous Malformation
Gd:gadolinium
PH:Pulmonary hypertension
AP shunt: arterial portal shunt
AV shunt: arteriovenous shunt
PV shunt: portal venous shunt
EC:extracellular domain
GS:glycine/serine rich domain
														0	0	0	0					0	0	0	0
														0	0	0	0					0	0	0	0
														0	0	0	0					0	0	0	0
														0	0	0	0					0	0	0	0
														#DIV/0!	#DIV/0!	#DIV/0!	#DIV/0!					#DIV/0!	#DIV/0!	#DIV/0!	#DIV/0!

## Sheet: No identifiable mutations
Detailed mutational and clinical data of HHT patients without identifiable pathological variants.
No.	Sex	Age	Family	Mutations of unknown pathological significance		Curacao criteria	organ lesion?	brain AVM?	pulmonary AVM?	hepatic AVM?	GI tract AVM?				spinal AVM?	other AVM?	Epistaxis	telangiectasia
											colon	duodenum	gastric	esophagus
1	F	52	NIM-01			definite	Yes		Yes	Yes	Yes						Yes	Yes
2	F	20	NIM-02	ENG	c.-79C>T	definite	Yes		Yes								Yes	No
3	F	54	NIM-03			definite	Yes			Yes							Yes	Yes
4	M	72	NIM-04			definite	Yes						Yes				Yes	Yes
5	M	47	NIM-05			definite	Yes		Yes								Yes	Yes
6	F	45	NIM-05			probable	Yes		Yes	Yes							No
7	F	24	NIM-05			definite	Yes		Yes								Yes
8	F	82	NIM-06			definite	Yes		Yes				Yes				Yes	Yes
9	M	56	NIM-06			definite	Yes		Yes	Yes							Yes	Yes
10	M	51	NIM-06			definite	Yes		Yes							Yes	Yes	Yes
11	F	54	NIM-06			definite	Yes		Yes	Yes							Yes	Yes
12	M	31	NIM-06			definite	Yes	Yes	Yes	Yes							Yes
13	F	13	NIM-06			definite											Yes
14	F	3	NIM-06			probable	Yes	Yes									No
15	F	45	NIM-07			definite	Yes			Yes							Yes	Yes
16	M	12	NIM-07			definite	Yes		Yes	Yes							Yes
17	M	70	NIM-08			definite											Yes	Yes
18	F	54	NIM-08			definite	Yes		Yes	Yes							Yes	Yes
19	F	55	NIM-09			definite	Yes		Yes			Yes					Yes	Yes
20	M	15	NIM-10			probable	Yes		Yes								Yes	No
21	F	69	NIM-11	ENG	c.-33A>G	definite	Yes		Yes				Yes				Yes	Yes
22	F	40	NIM-11	ENG	c.-33A>G	definite	Yes		Yes	Yes							Yes	Yes
M:Male
F:Female
GI:gastrointestinal
ESS:The Epistaxis Severity Score
AVF:Arteriovenous fistula
AVM:Arteriovenous Malformation
Gd:gadolinium
PH:Pulmonary hypertension
AP shunt: arterial portal shunt
AV shunt: arteriovenous shunt
PV shunt: portal venous shunt
